# Supplementary material for: Intermolecular Interactions in 3-Aminopropyltrimethoxysilane, N-Methyl-3-aminopropyltrimethoxysilane and 3-Aminopropyltriethoxysilane: Insights from Computational Spectroscopy
Source: Int J Mol Sci. 2023 Nov 23;24(23):16634. doi: 10.3390/ijms242316634 (PMC10706811; doi:10.3390/ijms242316634)
Supplement: Supplementary file 1 [file ijms-24-16634-s001.zip]

Archive with 1 entries (1 files):
- ijms-2717430-supplementary.pdf
